# Supplementary material for: Solanum jobsonii, a novel andromonoecious bush tomato species from a new Australian national park
Source: PhytoKeys. 2017 Jun 28;(82):1–13. doi: 10.3897/phytokeys.82.12106 (PMC5543266; doi:10.3897/phytokeys.82.12106)
Supplement: XML Treatment for Solanum jobsonii [file phytokeys.82.12106-treatment1.xml]

<!DOCTYPE tp:taxon-treatment
  PUBLIC "-//TaxonX//DTD Taxonomic Treatment Publishing DTD v0 20100105//EN" "tax-treatment-NSO.dtd">
<tp:taxon-treatment xmlns:tp="http://www.plazi.org/taxpub"><tp:treatment-meta><kwd-group><label>Taxon classification</label><kwd><named-content xmlns:xlink="http://www.w3.org/1999/xlink" content-type="kingdom">Animalia</named-content></kwd><kwd><named-content xmlns:xlink="http://www.w3.org/1999/xlink" content-type="order">Solanales</named-content></kwd><kwd><named-content xmlns:xlink="http://www.w3.org/1999/xlink" content-type="family">Solanaceae</named-content></kwd></kwd-group><mixed-citation publication-type="journal"><person-group><name><surname>Lacey</surname><given-names>L. Mae</given-names></name><name><surname>Cantley</surname><given-names>Jason T.</given-names></name><name><surname>Martine</surname><given-names>Christopher T.</given-names></name></person-group><article-title>
          <italic><tp:taxon-name><tp:taxon-name-part taxon-name-part-type="genus" reg="Solanum">Solanum</tp:taxon-name-part> <tp:taxon-name-part taxon-name-part-type="species" reg="jobsonii">jobsonii</tp:taxon-name-part></tp:taxon-name></italic>, a novel andromonoecious bush tomato species from a new Australian national park</article-title><source>PhytoKeys</source><day>28</day><month>6</month><year>2017</year><volume>2017</volume><issue>82</issue><fpage>1</fpage><lpage>13</lpage><pub-id pub-id-type="doi">10.3897/phytokeys.82.12106</pub-id></mixed-citation></tp:treatment-meta><tp:nomenclature><tp:taxon-name>
              <tp:taxon-name-part taxon-name-part-type="genus" reg="Solanum">Solanum</tp:taxon-name-part>
              <tp:taxon-name-part taxon-name-part-type="species" reg="jobsonii">jobsonii</tp:taxon-name-part>
              <object-id xmlns:xlink="http://www.w3.org/1999/xlink" content-type="ipni" xlink:type="simple">urn:lsid:ipni.org:names:77163784-1</object-id>
            </tp:taxon-name><tp:taxon-authority>Martine, J.Cantley, &amp; L.M.Lacey</tp:taxon-authority><tp:taxon-status xmlns:xlink="http://www.w3.org/1999/xlink" xlink:type="simple">sp. nov.</tp:taxon-status><xref ref-type="fig" rid="F2">Fig. 2</xref></tp:nomenclature><tp:treatment-sec sec-type="diagnosis" id="SECID0EJEBG"><title>Diagnosis.</title><p>With affinity to <italic><tp:taxon-name><tp:taxon-name-part taxon-name-part-type="genus" reg="Solanum">Solanum</tp:taxon-name-part> <tp:taxon-name-part taxon-name-part-type="species" reg="eburneum">eburneum</tp:taxon-name-part></tp:taxon-name></italic>, <italic><tp:taxon-name><tp:taxon-name-part taxon-name-part-type="genus" reg="Solanum">Solanum</tp:taxon-name-part> <tp:taxon-name-part taxon-name-part-type="species" reg="watneyi">watneyi</tp:taxon-name-part></tp:taxon-name></italic>, and <italic><tp:taxon-name><tp:taxon-name-part taxon-name-part-type="genus" reg="Solanum">Solanum</tp:taxon-name-part> <tp:taxon-name-part taxon-name-part-type="species" reg="diversiflorum">diversiflorum</tp:taxon-name-part></tp:taxon-name></italic>, but differing by the involute corolla margins, deeply dissected leaves with 6–12 lobes and smaller creamy-yellow fruits.</p></tp:treatment-sec><tp:treatment-sec sec-type="material" id="SECID0EQFBG"><title>Type.</title><p>AUSTRALIA. The Northern Territory: Limmen National Park, on main road, <named-content xmlns:xlink="http://www.w3.org/1999/xlink" content-type="dwc:verbatimCoordinates" xlink:type="simple"><named-content content-type="geo-json" specific-use="{&#34;type&#34;:&#34;Point&#34;,&#34;coordinates&#34;:[135.528611,-15.913056]}" id="NCID0EZFBG" xlink:type="simple">15°54'47"S, 135°31'43"E</named-content></named-content>, elev. ca. 250 ft, 12 May 2010 (fl, fr), <italic>B. Stuckey &amp; I.D. Cowie 645</italic> (holotype [two sheets]: DNA)</p></tp:treatment-sec><tp:treatment-sec sec-type="description" id="SECID0EAGBG"><title>Description.</title><p>Lax to weakly erect sub-shrub or short-lived perennial herb to 20–50 cm tall. Stems slender, woody, upright even when weighted by fruits; initially single stemmed, with strong lateral branching beginning at ca. 7 cm; internode length on mature stems ca. 1.5 cm. Overall plant aspect dark green to gray-green, becoming slightly more yellow-green with age; pubescence of stems short and loose; moderately to densely pubescent throughout with stellate stalked trichomes, the stalk 0.05–0.1 (rarely to 0.2) mm long, with 6–8 rays 0.2–0.4 mm long, the midpoint elongate, to 0.4 mm long. Prickles sparse to moderately dense, straw-colored, straight, slightly widened at base, <!--PageBreak-->fine, 1–6 mm long, scattered on stems. Sympodial units difoliate, the leaves solitary or geminate. Mature leaves 5–9 cm × 1.5–5 cm, linear to lanceolate or elliptic, with 1–4 pairs of primary veins, with only a few prickles along midvein on leaf undersides; young leaves lighter green and gray-hairy but becoming dark green above, slightly paler beneath, both sides closely and densely stellate-pubescent, the older leaves becoming scabrous and uniformly dark on both sides, retaining dense pubescence primarily only along veins; base tapering; margins deeply incised and 6–12 lobed, occasionally shallowly lobed or nearly linear; apex blunt; petiole 0.3–2.3 cm long with few to no prickles. Inflorescence a supra-axillary andromonoecious cyme 1–6.5 cm long, consisting of a basal hermaphrodite flower and a distal group of 2–5 (usually) staminate flowers; typically 2–5 staminate flowers open at a time; common peduncle typically 1.5–2.5 mm long; rachis slightly less pubescent than stems. Flowers 5-merous, heterostylous with a single hermaphroditic flower at the base of the inflorescence and the plants andromonoecious. Hermaphrodite flower ca. 1.5–3 cm below the staminate flowers, usually opening first or soon after lowest 1–2 staminate flowers; pedicel ca. 2 cm long at anthesis, elongating further after fertilization, armed with prickles 1–4 mm long; calyx lobes ca. 11–15 mm long and fused for first 2–3 mm, some pairs occasionally fused entirely with sepals arranged 2+2+1, armed with long, straight prickles and stellate trichomes; corolla 2.5–4.5 cm in diameter, medium purple, rotate, free of indumentum; stamens equal; filaments ca. 1.5 mm long; anthers 5 mm long, oblong-lanceolate to somewhat tapered, poricidal at the tips, in a tight anther cone; ovary glabrous, ca. 2 mm diameter at anthesis; style 6–11.5 mm long (including capitate stigma), curved. Staminate flowers with pedicels 9–14 mm long, unarmed or with few prickles; calyx lobes 6–10 mm long and fused for first 1–2 mm, occasionally 2+2+1 as above, with a few 1–4 mm weak prickles or prickles absent; corolla 2.5–3.5 cm in diameter, medium purple, broadly stellate to rotate; acumens ca. 0.5 mm long; stamens of same proportions as in hermaphrodite flower; ovary, style, and stigma vestigial and not exserted beyond the stamens. Fruit a globose berry 1.6–1.8 cm long, 1.5–2.0 cm wide, light green with darker green stripes when young, maturing to creamy yellow; flesh firm; locules 2, liquid-filled; fruit wall ca. 2.2 mm thick; fruits retained on plant after maturation. Fruiting pedicels 1.2–2.3 cm long. Fruiting calyx enclosing and exceeding fruit in early development, eventually covering 1/4 to 1/3 of developed fruit, the lobes narrowly triangular, long-acuminate, blunt-tipped, turning brown and weakly reflexing as fruit matures, short stellate-pubescent and armed with sharp spines 2–5 mm long, these single or paired along the calyx sutures. Seeds up to ~135 per fruit, 2.8–3.6 mm long, dark brown to black, flat, reniform, finely reticulate.</p><fig id="F2" position="float" orientation="portrait"><label>Figure 2.</label><caption><p>
                  <italic><tp:taxon-name><tp:taxon-name-part taxon-name-part-type="genus" reg="Solanum">Solanum</tp:taxon-name-part> <tp:taxon-name-part taxon-name-part-type="species" reg="jobsonii">jobsonii</tp:taxon-name-part></tp:taxon-name></italic> Martine, J.Cantley, and L.M.Lacey and related species. <bold>A</bold> Typical habitat in clay soils with limestone stones and laterite pebbles, Limmen National Park, NT <bold>B</bold> <italic><tp:taxon-name><tp:taxon-name-part taxon-name-part-type="genus" reg="Solanum">S.</tp:taxon-name-part> <tp:taxon-name-part taxon-name-part-type="species" reg="jobsonii">jobsonii</tp:taxon-name-part></tp:taxon-name></italic> in flower and <bold>C</bold> in mature fruit <bold>D</bold> Corolla comparisons of staminate (upper) and hermaphrodite (lower) flowers for <italic><tp:taxon-name><tp:taxon-name-part taxon-name-part-type="genus" reg="Solanum">S.</tp:taxon-name-part> <tp:taxon-name-part taxon-name-part-type="species" reg="jobsonii">jobsonii</tp:taxon-name-part></tp:taxon-name></italic> (left) and <italic><tp:taxon-name><tp:taxon-name-part taxon-name-part-type="genus" reg="Solanum">S.</tp:taxon-name-part> <tp:taxon-name-part taxon-name-part-type="species" reg="diversiflorum">diversiflorum</tp:taxon-name-part></tp:taxon-name></italic> (right) <bold>E</bold> Leaf shape across varying leaf ages for <italic><tp:taxon-name><tp:taxon-name-part taxon-name-part-type="genus" reg="Solanum">S.</tp:taxon-name-part> <tp:taxon-name-part taxon-name-part-type="species" reg="jobsonii">jobsonii</tp:taxon-name-part></tp:taxon-name></italic> (top) and <italic><tp:taxon-name><tp:taxon-name-part taxon-name-part-type="genus" reg="Solanum">S.</tp:taxon-name-part> <tp:taxon-name-part taxon-name-part-type="species" reg="diversiflorum">diversiflorum</tp:taxon-name-part></tp:taxon-name></italic> (bottom) <bold>F</bold> <italic><tp:taxon-name><tp:taxon-name-part taxon-name-part-type="genus" reg="Solanum">S.</tp:taxon-name-part> <tp:taxon-name-part taxon-name-part-type="species" reg="jobsonii">jobsonii</tp:taxon-name-part></tp:taxon-name></italic> immature fruit with armed calyx <bold>G</bold> Corolla comparisons of staminate (upper) and hermaphrodite (lower) flowers for <italic><tp:taxon-name><tp:taxon-name-part taxon-name-part-type="genus" reg="Solanum">S.</tp:taxon-name-part> <tp:taxon-name-part taxon-name-part-type="species" reg="eburneum">eburneum</tp:taxon-name-part></tp:taxon-name></italic> (left) and <italic><tp:taxon-name><tp:taxon-name-part taxon-name-part-type="genus" reg="Solanum">S.</tp:taxon-name-part> <tp:taxon-name-part taxon-name-part-type="species" reg="watneyi">watneyi</tp:taxon-name-part></tp:taxon-name></italic> (right) <bold>H</bold> Leaf shape across varying leaf ages for <italic><tp:taxon-name><tp:taxon-name-part taxon-name-part-type="genus" reg="Solanum">S.</tp:taxon-name-part> <tp:taxon-name-part taxon-name-part-type="species" reg="watneyi">watneyi</tp:taxon-name-part></tp:taxon-name></italic> (top) and <italic><tp:taxon-name><tp:taxon-name-part taxon-name-part-type="genus" reg="Solanum">S.</tp:taxon-name-part> <tp:taxon-name-part taxon-name-part-type="species" reg="eburneum">eburneum</tp:taxon-name-part></tp:taxon-name></italic> (bottom) <bold>I</bold> Seed size, shape, and color comparisons from left to right – <italic><tp:taxon-name><tp:taxon-name-part taxon-name-part-type="genus" reg="Solanum">S.</tp:taxon-name-part> <tp:taxon-name-part taxon-name-part-type="species" reg="jobsonii">jobsonii</tp:taxon-name-part></tp:taxon-name></italic>, <italic><tp:taxon-name><tp:taxon-name-part taxon-name-part-type="genus" reg="Solanum">S.</tp:taxon-name-part> <tp:taxon-name-part taxon-name-part-type="species" reg="diversiflorum">diversiflorum</tp:taxon-name-part></tp:taxon-name></italic>, <italic><tp:taxon-name><tp:taxon-name-part taxon-name-part-type="genus" reg="Solanum">S.</tp:taxon-name-part> <tp:taxon-name-part taxon-name-part-type="species" reg="eburneum">eburneum</tp:taxon-name-part></tp:taxon-name></italic>, and <italic><tp:taxon-name><tp:taxon-name-part taxon-name-part-type="genus" reg="Solanum">S.</tp:taxon-name-part> <tp:taxon-name-part taxon-name-part-type="species" reg="watneyi">watneyi</tp:taxon-name-part></tp:taxon-name></italic> <bold>J</bold> <italic><tp:taxon-name><tp:taxon-name-part taxon-name-part-type="genus" reg="Solanum">S.</tp:taxon-name-part> <tp:taxon-name-part taxon-name-part-type="species" reg="jobsonii">jobsonii</tp:taxon-name-part></tp:taxon-name></italic> trichome density of apical adaxial leaf surface (top) and apical abaxial leaf surface (bottom). Photos <bold>A, B, C, F, G</bold> by J.T. Cantley; <bold>H</bold> by E.S. Frawley; <bold>D, E, I, J</bold> by L.M. Lacey. Yellow scale bars: <bold>B, D, F, G</bold> = 1.5 cm; <bold>C</bold> = 5 cm; <bold>E, H</bold> = 2.25 cm; <bold>I</bold> = 8 mm; <bold>J</bold> = 1.5 mm.</p></caption><graphic xmlns:xlink="http://www.w3.org/1999/xlink" xlink:href="phytokeys-82-001-g002.jpg" position="float" orientation="portrait" xlink:type="simple" id="oo_142235.jpg"/></fig></tp:treatment-sec><tp:treatment-sec sec-type="distribution" id="SECID0EJNBG"><title>Distribution and ecology.</title><p>
              <italic><tp:taxon-name><tp:taxon-name-part taxon-name-part-type="genus" reg="Solanum">Solanum</tp:taxon-name-part> <tp:taxon-name-part taxon-name-part-type="species" reg="jobsonii">jobsonii</tp:taxon-name-part></tp:taxon-name></italic> is presently known mostly from a restricted range of localities in Limmen NP in the sub-arid, monsoon-influenced zone of northeastern Northern Territory (Fig. <xref ref-type="fig" rid="F3">3</xref>) at elevations around 250 feet. The species is locally abundant in a few sites along and just off of the Nathan River Road, yet abundance elsewhere is not known. <italic><tp:taxon-name><tp:taxon-name-part taxon-name-part-type="genus" reg="Solanum">Solanum</tp:taxon-name-part> <tp:taxon-name-part taxon-name-part-type="species" reg="jobsonii">jobsonii</tp:taxon-name-part></tp:taxon-name></italic> is primarily associated with <italic><tp:taxon-name><tp:taxon-name-part taxon-name-part-type="genus" reg="Eucalyptus">Eucalyptus</tp:taxon-name-part> <tp:taxon-name-part taxon-name-part-type="species" reg="pruinosa">pruinosa</tp:taxon-name-part></tp:taxon-name></italic> Low Open Woodland (<xref ref-type="bibr" rid="B6">Cowie et al. 2011</xref>) on seasonally-flooded alluvial plain fringes (above seasonal streams) and plains. The most abundant population encountered in 2016 was in a <tp:taxon-name><tp:taxon-name-part taxon-name-part-type="genus" reg="Eucalyptus">Eucalyptus</tp:taxon-name-part> <tp:taxon-name-part taxon-name-part-type="species" reg="pruinosa">pruinosa</tp:taxon-name-part> <tp:taxon-name-part taxon-name-part-type="authority">Schauer</tp:taxon-name-part> <tp:taxon-name-part taxon-name-part-type="infraspecific-rank">subsp.</tp:taxon-name-part> <tp:taxon-name-part taxon-name-part-type="subspecies" reg="pruinosa">pruinosa</tp:taxon-name-part></tp:taxon-name> (<tp:taxon-name><tp:taxon-name-part taxon-name-part-type="family">Myrtaceae</tp:taxon-name-part></tp:taxon-name>) woodland on <!--PageBreak-->grey-brown clay with limestone stones and laterite pebbles where the primary associated taxa were <italic><tp:taxon-name><tp:taxon-name-part taxon-name-part-type="genus" reg="Melaleuca">Melaleuca</tp:taxon-name-part> <tp:taxon-name-part taxon-name-part-type="species" reg="nervosa">nervosa</tp:taxon-name-part></tp:taxon-name></italic> (Lindl.) Cheel (<tp:taxon-name><tp:taxon-name-part taxon-name-part-type="family">Myrtaceae</tp:taxon-name-part></tp:taxon-name>), <italic><tp:taxon-name><tp:taxon-name-part taxon-name-part-type="genus" reg="Dodonaea">Dodonaea</tp:taxon-name-part> <tp:taxon-name-part taxon-name-part-type="species" reg="physocarpa">physocarpa</tp:taxon-name-part></tp:taxon-name></italic> F.Muell. (<tp:taxon-name><tp:taxon-name-part taxon-name-part-type="family">Sapindaceae</tp:taxon-name-part></tp:taxon-name>), <italic><tp:taxon-name><tp:taxon-name-part taxon-name-part-type="genus" reg="Dolichodandrone">Dolichodandrone</tp:taxon-name-part> <tp:taxon-name-part taxon-name-part-type="species" reg="heterophylla">heterophylla</tp:taxon-name-part></tp:taxon-name></italic> (R.Br.) F. Muell. (<tp:taxon-name><tp:taxon-name-part taxon-name-part-type="family">Bignoniaceae</tp:taxon-name-part></tp:taxon-name>), <italic><tp:taxon-name><tp:taxon-name-part taxon-name-part-type="genus" reg="Grewia">Grewia</tp:taxon-name-part> <tp:taxon-name-part taxon-name-part-type="species" reg="retusifolia">retusifolia</tp:taxon-name-part></tp:taxon-name></italic> Kurz (<tp:taxon-name><tp:taxon-name-part taxon-name-part-type="family">Malvaceae</tp:taxon-name-part></tp:taxon-name>), <italic><tp:taxon-name><tp:taxon-name-part taxon-name-part-type="genus" reg="Carissa">Carissa</tp:taxon-name-part> <tp:taxon-name-part taxon-name-part-type="species" reg="lanceolata">lanceolata</tp:taxon-name-part></tp:taxon-name></italic> R.Br. (<tp:taxon-name><tp:taxon-name-part taxon-name-part-type="family">Apocynaceae</tp:taxon-name-part></tp:taxon-name>), <italic><tp:taxon-name><tp:taxon-name-part taxon-name-part-type="genus" reg="Eulalia">Eulalia</tp:taxon-name-part> <tp:taxon-name-part taxon-name-part-type="species" reg="aurea">aurea</tp:taxon-name-part></tp:taxon-name></italic> (Bory) Kunth (<tp:taxon-name><tp:taxon-name-part taxon-name-part-type="family">Poaceae</tp:taxon-name-part></tp:taxon-name>), <italic><tp:taxon-name><tp:taxon-name-part taxon-name-part-type="genus" reg="Calandrinia">Calandrinia</tp:taxon-name-part> <tp:taxon-name-part taxon-name-part-type="species" reg="gracilis">gracilis</tp:taxon-name-part></tp:taxon-name></italic> Benth. (<tp:taxon-name><tp:taxon-name-part taxon-name-part-type="family">Portulacaceae</tp:taxon-name-part></tp:taxon-name>), herbs and grasses. Although <italic><tp:taxon-name><tp:taxon-name-part taxon-name-part-type="genus" reg="Solanum">S.</tp:taxon-name-part> <tp:taxon-name-part taxon-name-part-type="species" reg="jobsonii">jobsonii</tp:taxon-name-part></tp:taxon-name></italic> is nearly always found in <italic><tp:taxon-name><tp:taxon-name-part taxon-name-part-type="genus" reg="Eucalyptus">E.</tp:taxon-name-part> <tp:taxon-name-part taxon-name-part-type="species" reg="pruinosa">pruinosa</tp:taxon-name-part></tp:taxon-name></italic> woodlands, the converse is not true; <italic><tp:taxon-name><tp:taxon-name-part taxon-name-part-type="genus" reg="Solanum">S.</tp:taxon-name-part> <tp:taxon-name-part taxon-name-part-type="species" reg="jobsonii">jobsonii</tp:taxon-name-part></tp:taxon-name></italic> was not present in many of the <italic><tp:taxon-name><tp:taxon-name-part taxon-name-part-type="genus" reg="Eucalyptus">E.</tp:taxon-name-part> <tp:taxon-name-part taxon-name-part-type="species" reg="pruinosa">pruinosa</tp:taxon-name-part></tp:taxon-name></italic> stands in which we searched. This suggests that <italic><tp:taxon-name><tp:taxon-name-part taxon-name-part-type="genus" reg="Solanum">S.</tp:taxon-name-part> <tp:taxon-name-part taxon-name-part-type="species" reg="jobsonii">jobsonii</tp:taxon-name-part></tp:taxon-name></italic> is sensitive to fine-scale habitat variation that we did not observe.</p><p>Nothing is known about pollination biology or seed dispersal of <italic><tp:taxon-name><tp:taxon-name-part taxon-name-part-type="genus" reg="Solanum">S.</tp:taxon-name-part> <tp:taxon-name-part taxon-name-part-type="species" reg="jobsonii">jobsonii</tp:taxon-name-part></tp:taxon-name></italic>, but floral morphology aligns with the typical <italic><tp:taxon-name><tp:taxon-name-part taxon-name-part-type="genus" reg="Solanum">Solanum</tp:taxon-name-part></tp:taxon-name></italic> buzz pollination syndrome (see <xref ref-type="bibr" rid="B1">Anderson and Symon 1988</xref>) and the fleshy berries suggest biotic dispersal (see <xref ref-type="bibr" rid="B16">Symon 1979</xref>). Plants encountered in May 2016 bore numerous mature fruits that had not been taken by frugivores – a phenomenon also seemingly typical among close relatives.</p><p>Although <italic><tp:taxon-name><tp:taxon-name-part taxon-name-part-type="genus" reg="Solanum">S.</tp:taxon-name-part> <tp:taxon-name-part taxon-name-part-type="species" reg="jobsonii">jobsonii</tp:taxon-name-part></tp:taxon-name></italic> has been collected on the edges of graded roads and appears to be disturbance-adapted, the species only appears where these thoroughfares bisect otherwise suitable habitat where seasonal flooding is also apparent. Occasional bushfires figure prominently into the ecology of these sites, but the effect on <italic><tp:taxon-name><tp:taxon-name-part taxon-name-part-type="genus" reg="Solanum">S.</tp:taxon-name-part> <tp:taxon-name-part taxon-name-part-type="species" reg="jobsonii">jobsonii</tp:taxon-name-part></tp:taxon-name></italic> is unknown.</p><fig id="F3" position="float" orientation="portrait"><label>Figure 3.</label><caption><p>Geographic distribution of <italic><tp:taxon-name><tp:taxon-name-part taxon-name-part-type="genus" reg="Solanum">S.</tp:taxon-name-part> <tp:taxon-name-part taxon-name-part-type="species" reg="watneyi">watneyi</tp:taxon-name-part></tp:taxon-name></italic>, <italic><tp:taxon-name><tp:taxon-name-part taxon-name-part-type="genus" reg="Solanum">S.</tp:taxon-name-part> <tp:taxon-name-part taxon-name-part-type="species" reg="eburneum">eburneum</tp:taxon-name-part></tp:taxon-name></italic>, <italic><tp:taxon-name><tp:taxon-name-part taxon-name-part-type="genus" reg="Solanum">S.</tp:taxon-name-part> <tp:taxon-name-part taxon-name-part-type="species" reg="diversiflorum">diversiflorum</tp:taxon-name-part></tp:taxon-name></italic>, and <italic><tp:taxon-name><tp:taxon-name-part taxon-name-part-type="genus" reg="Solanum">S.</tp:taxon-name-part> <tp:taxon-name-part taxon-name-part-type="species" reg="jobsonii">jobsonii</tp:taxon-name-part></tp:taxon-name></italic> in eastern Western Australia and the Northern Territory, Australia, based on specimens held at the Northern Territory Herbarium Palmerston (DNA).</p></caption><graphic xmlns:xlink="http://www.w3.org/1999/xlink" xlink:href="phytokeys-82-001-g003.jpg" position="float" orientation="portrait" xlink:type="simple" id="oo_142236.jpg"/></fig><!--PageBreak--></tp:treatment-sec><tp:treatment-sec sec-type="phenology" id="SECID0EIYBG"><title>Phenology.</title><p>The few collections made of flowering material are from the early months of the dry season, April-June, but first flowers likely bloom during the wet season (November-March) given the observation of mature fruits in April and onward. Under greenhouse conditions <italic><tp:taxon-name><tp:taxon-name-part taxon-name-part-type="genus" reg="Solanum">S.</tp:taxon-name-part> <tp:taxon-name-part taxon-name-part-type="species" reg="jobsonii">jobsonii</tp:taxon-name-part></tp:taxon-name></italic> fruits mature around 60 days after hand pollination. Successful <italic>ex situ</italic> autogamous and geitonogamous pollinations infer that the species is self-compatible.</p></tp:treatment-sec><tp:treatment-sec sec-type="etymology" id="SECID0E2YBG"><title>Etymology.</title><p>The specific epithet of “<tp:taxon-name><tp:taxon-name-part taxon-name-part-type="species" reg="jobsonii">jobsonii</tp:taxon-name-part></tp:taxon-name>” is selected to honor Peter Jobson, Senior Botanist at the Northern Territory Herbarium at Alice Springs, an expert on the Northern Territory flora and the leader of the 2016 expedition to collect this and numerous other <italic><tp:taxon-name><tp:taxon-name-part taxon-name-part-type="genus" reg="Solanum">Solanum</tp:taxon-name-part></tp:taxon-name></italic> taxa with the authors.</p></tp:treatment-sec><tp:treatment-sec sec-type="Preliminary conservation status" id="SECID0ERZBG"><title>Preliminary conservation status.</title><p>
              <xref ref-type="bibr" rid="B6">Cowie et al. (2011)</xref> noted that Limmen NP is home to nearly 1200 plant taxa, including two, <italic><tp:taxon-name><tp:taxon-name-part taxon-name-part-type="genus" reg="Seorsus">Seorsus</tp:taxon-name-part> <tp:taxon-name-part taxon-name-part-type="species" reg="intratropicus">intratropicus</tp:taxon-name-part></tp:taxon-name></italic> (F.Muell.) Rye &amp; Trudgen (<tp:taxon-name><tp:taxon-name-part taxon-name-part-type="family">Myrtaceae</tp:taxon-name-part></tp:taxon-name>) and <italic><tp:taxon-name><tp:taxon-name-part taxon-name-part-type="genus" reg="Triodia">Triodia</tp:taxon-name-part> <tp:taxon-name-part taxon-name-part-type="species" reg="longiloba">longiloba</tp:taxon-name-part></tp:taxon-name></italic> Lazarides (<tp:taxon-name><tp:taxon-name-part taxon-name-part-type="family">Poaceae</tp:taxon-name-part></tp:taxon-name>), for which Limmen is considered the primary center of their distribution. <italic><tp:taxon-name><tp:taxon-name-part taxon-name-part-type="genus" reg="Solanum">Solanum</tp:taxon-name-part> <tp:taxon-name-part taxon-name-part-type="species" reg="jobsonii">jobsonii</tp:taxon-name-part></tp:taxon-name></italic> follows the pattern of these two taxa in its being restricted to specialized habitats and being largely known from this single national park, thus we suggest that it also be added to the park’s list of species of conservation significance (<xref ref-type="bibr" rid="B6">Cowie et al. 2011</xref>). The species is known from only four populations (even after much searching by the authors in other potentially-appropriate habitats), each consisting of a few dozen individuals. When evaluated using the IUCN Red List Categories and Criteria for extinction risk (<xref ref-type="bibr" rid="B9">IUCN 2001</xref>), <italic><tp:taxon-name><tp:taxon-name-part taxon-name-part-type="genus" reg="Solanum">S.</tp:taxon-name-part> <tp:taxon-name-part taxon-name-part-type="species" reg="jobsonii">jobsonii</tp:taxon-name-part></tp:taxon-name></italic> falls into the Vulnerable (VU) category under Criterion B (B1ab(iii)+2ab(iii)). The VU designation is the lowest of three threatened categories, but indicates the taxon still faces a high risk of extinction in the wild. It has an Area of Occupancy &lt; 2000 km<sup>2</sup> and Extent of Occurrence &lt; 20,000 km<sup>2</sup>, less than 10 known locations that are possibly fragmented, and observed decline in overall habitat quality. Suitable habitat will continue to decline without active conservation management.</p></tp:treatment-sec><tp:treatment-sec sec-type="material" id="SECID0E42BG"><title>Specimens examined.</title><p>
              <bold>AUSTRALIA. Northern Territory</bold>: Limmen National Park, just north of Lorella Springs turn off, <named-content xmlns:xlink="http://www.w3.org/1999/xlink" content-type="dwc:verbatimCoordinates" xlink:type="simple"><named-content content-type="geo-json" specific-use="{&#34;type&#34;:&#34;Point&#34;,&#34;coordinates&#34;:[135.528333,-15.912222]}" id="NCID0EI3BG" xlink:type="simple">15°54'44"S, 135°31'42"E</named-content></named-content>, 17 April 2008 (fl, fr), <italic>D.J. Dixon 1745</italic> (DNA); Limmen National Park, Nathan River Road, 3.7 km north of Lorella Springs turnoff, 1<named-content xmlns:xlink="http://www.w3.org/1999/xlink" content-type="dwc:verbatimCoordinates" xlink:type="simple"><named-content content-type="geo-json" specific-use="{&#34;type&#34;:&#34;Point&#34;,&#34;coordinates&#34;:[135.534640,-5.949130]}" id="NCID0ES3BG" xlink:type="simple">5.94913°S, 135.53464°E</named-content></named-content>, elev. 246 ft., 14 May 2016 (fl, fr), <italic>C.T. Martine, J.T. Cantley, L.M. Lacey and P. Jobson 4226</italic> (DNA, BUPL); Limmen National Park, jct. Lorella Springs Rd. and Nathan River Rd., <named-content xmlns:xlink="http://www.w3.org/1999/xlink" content-type="dwc:verbatimCoordinates" xlink:type="simple"><named-content content-type="geo-json" specific-use="{&#34;type&#34;:&#34;Point&#34;,&#34;coordinates&#34;:[135.529260,-15.916050]}" id="NCID0E33BG" xlink:type="simple">15.91605°S, 135.52926°E</named-content></named-content>, 14 May 2016 (fl, fr), <italic>C.T. Martine, J.T. Cantley, L.M. Lacey and P. Jobson 4227</italic> (DNA, BUPL); Benmara Station, approx. 1 km west No. 38 Bore, 17°54'--"S, 136°57'--"E, 5 June 1984 (fl), <italic>Strong 253</italic> (DNA); Limmen National Park, along main road, <named-content xmlns:xlink="http://www.w3.org/1999/xlink" content-type="dwc:verbatimCoordinates" xlink:type="simple"><named-content content-type="geo-json" specific-use="{&#34;type&#34;:&#34;Point&#34;,&#34;coordinates&#34;:[135.556667,-16.027500]}" id="NCID0EI4BG" xlink:type="simple">16°01'39"S, 135°33'24"E</named-content></named-content>, 8 May 2010 (fl, fr), <italic>B. Stuckey &amp; I.D. Cowie 595</italic> (DNA); Savanna Way between Nathan River and Borroloola, <named-content xmlns:xlink="http://www.w3.org/1999/xlink" content-type="dwc:verbatimCoordinates" xlink:type="simple"><named-content content-type="geo-json" specific-use="{&#34;type&#34;:&#34;Point&#34;,&#34;coordinates&#34;:[135.429444,-15.795556]}" id="NCID0ES4BG" xlink:type="simple">15°47'44"S, 135°25'46"E</named-content></named-content>, 15 July 2008 (fl), <italic>H. van der Werff &amp; B. Gray 222501</italic> (DNA); Limmen National Park P, Nathan River Rd., Lorella Springs turnoff, <named-content xmlns:xlink="http://www.w3.org/1999/xlink" content-type="dwc:verbatimCoordinates" xlink:type="simple"><named-content content-type="geo-json" specific-use="{&#34;type&#34;:&#34;Point&#34;,&#34;coordinates&#34;:[135.529444,-15.915556]}" id="NCID0E34BG" xlink:type="simple">15°54'56"S, 135°31'46"E</named-content></named-content>, 12 May 2010 (fl, fr), <italic>B. Wirff 531</italic> (DNA).</p></tp:treatment-sec><tp:treatment-sec sec-type="discussion" id="SECID0ED5BG"><title>Discussion.</title><p>Morphological comparisons of <italic><tp:taxon-name><tp:taxon-name-part taxon-name-part-type="genus" reg="Solanum">S.</tp:taxon-name-part> <tp:taxon-name-part taxon-name-part-type="species" reg="jobsonii">jobsonii</tp:taxon-name-part></tp:taxon-name></italic> and its close relatives, <italic><tp:taxon-name><tp:taxon-name-part taxon-name-part-type="genus" reg="Solanum">S.</tp:taxon-name-part> <tp:taxon-name-part taxon-name-part-type="species" reg="watneyi">watneyi</tp:taxon-name-part></tp:taxon-name></italic>, <italic><tp:taxon-name><tp:taxon-name-part taxon-name-part-type="genus" reg="Solanum">S.</tp:taxon-name-part> <tp:taxon-name-part taxon-name-part-type="species" reg="eburneum">eburneum</tp:taxon-name-part></tp:taxon-name></italic>, and <italic><tp:taxon-name><tp:taxon-name-part taxon-name-part-type="genus" reg="Solanum">S.</tp:taxon-name-part> <tp:taxon-name-part taxon-name-part-type="species" reg="diversiflorum">diversiflorum</tp:taxon-name-part></tp:taxon-name></italic>, demonstrate a statistically significant difference <!--PageBreak-->among the four taxa. Most notably, <italic><tp:taxon-name><tp:taxon-name-part taxon-name-part-type="genus" reg="Solanum">S.</tp:taxon-name-part> <tp:taxon-name-part taxon-name-part-type="species" reg="jobsonii">jobsonii</tp:taxon-name-part></tp:taxon-name></italic> differs from the other three species by its involute corolla margins, deeply dissected leaves with 6-12 lobes, smaller creamy-yellow fruits, and a set of nine morphometric characters highlighted in Table <xref ref-type="table" rid="T1">1</xref>[including corolla diameter (in both staminate and hermaphrodite flowers), calyx lobe length, and length of the fruiting pedicel]. While leaf lobing can be a rather variable character within and between <italic><tp:taxon-name><tp:taxon-name-part taxon-name-part-type="genus" reg="Solanum">Solanum</tp:taxon-name-part></tp:taxon-name></italic> species, the deeply-cut sinuses of <italic><tp:taxon-name><tp:taxon-name-part taxon-name-part-type="genus" reg="Solanum">S.</tp:taxon-name-part> <tp:taxon-name-part taxon-name-part-type="species" reg="jobsonii">jobsonii</tp:taxon-name-part></tp:taxon-name></italic> (and the occasionally linear leaf lobes/blades) are quite visually distinctive – and this character holds up in comparison to the close relatives in both field collections and in cultivation. The new species maintains a distinct geographic distribution from its closely related congeners, inhabiting limited areas on gray-brown clayey soil with limestone stones and laterite pebbles in the region of Limmen National Park in the northeastern portion of the Northern Territory. The species is named after Peter Jobson, Senior Botanist at the Northern Territory Herbarium at Alice Springs, who organized and led the expedition during which the new species was most recently collected and confirmed as distinct. <italic><tp:taxon-name><tp:taxon-name-part taxon-name-part-type="genus" reg="Solanum">Solanum</tp:taxon-name-part> <tp:taxon-name-part taxon-name-part-type="species" reg="jobsonii">jobsonii</tp:taxon-name-part></tp:taxon-name></italic> is one of the first new plant species described from Limmen NP, an area that received formal protection in only 2012.</p><p>National parks are under threat throughout the world, with federally-protected lands in places like the United States in potential danger of being left unfunded, deforested, or sold into private ownership (<xref ref-type="bibr" rid="B8">The Guardian 2017</xref>). By contrast, the 10,000 km<sup>2</sup> Limmen NP is a new acquisition for the Northern Territory Government and, in its short time under protection, has already proved to be a cradle of impressive biodiversity (<xref ref-type="bibr" rid="B6">Cowie et al. 2011</xref>). Notably, the use of trained biodiversity scientists in surveys of the proposed parkland provided masses of data in support of protecting this area as a national treasure. The discovery of the new species described here, and the potential description of other new forms of biodiversity from Limmen NP, is a testament to the benefits of not only investing in national parks in Australia and elsewhere, but also investing in parks-based scientific inquiry.</p></tp:treatment-sec><tp:treatment-sec><!--Section generated to contain objects referenced in tp:taxon-treatment.--><table-wrap id="T1" position="float" orientation="portrait"><label>Table 1.</label><caption><p>Vegetative, floral, and fruiting characters measured for <italic><tp:taxon-name><tp:taxon-name-part taxon-name-part-type="genus" reg="Solanum">S.</tp:taxon-name-part> <tp:taxon-name-part taxon-name-part-type="species" reg="watneyi">watneyi</tp:taxon-name-part></tp:taxon-name></italic>, <italic><tp:taxon-name><tp:taxon-name-part taxon-name-part-type="genus" reg="Solanum">S.</tp:taxon-name-part> <tp:taxon-name-part taxon-name-part-type="species" reg="eburneum">eburneum</tp:taxon-name-part></tp:taxon-name></italic>, <italic><tp:taxon-name><tp:taxon-name-part taxon-name-part-type="genus" reg="Solanum">S.</tp:taxon-name-part> <tp:taxon-name-part taxon-name-part-type="species" reg="diversiflorum">diversiflorum</tp:taxon-name-part></tp:taxon-name></italic>, and <italic><tp:taxon-name><tp:taxon-name-part taxon-name-part-type="genus" reg="Solanum">S.</tp:taxon-name-part> <tp:taxon-name-part taxon-name-part-type="species" reg="jobsonii">jobsonii</tp:taxon-name-part></tp:taxon-name></italic> with associated mean (<abbrev xmlns:xlink="http://www.w3.org/1999/xlink" xlink:title="associated mean" id="ABBRID0E4HAE" xlink:type="simple">M</abbrev>), standard deviation (<abbrev xmlns:xlink="http://www.w3.org/1999/xlink" xlink:title="standard deviation" id="ABBRID0EBIAE" xlink:type="simple">SD</abbrev>), sample size (<abbrev xmlns:xlink="http://www.w3.org/1999/xlink" xlink:title="sample size" id="ABBRID0EFIAE" xlink:type="simple">n</abbrev>), and Connecting Letters Report (<abbrev xmlns:xlink="http://www.w3.org/1999/xlink" xlink:title="Connecting Letters" id="ABBRID0EJIAE" xlink:type="simple">CL</abbrev>) which indicates distinctions among species by character. Species not connected by the same letter in a row are significantly different (p &lt; 0.05) for that character. All measurements in cm, except seeds per fruit, seed length and fruit wall width (mm), leaf surface area (cm<sup>2</sup>), and trichome density (per 0.5 cm<sup>2</sup> area). “Apical” refers to leaves near the tips of growing stems, while “Basal” refers to leaves borne on lower portions of the stems. The nine characters found to be significantly different in <italic><tp:taxon-name><tp:taxon-name-part taxon-name-part-type="genus" reg="Solanum">S.</tp:taxon-name-part> <tp:taxon-name-part taxon-name-part-type="species" reg="jobsonii">jobsonii</tp:taxon-name-part></tp:taxon-name></italic> when compared to the other three taxa are in bold.</p></caption><table id="TID0EXHAC" rules="all"><tbody><tr><th rowspan="2" colspan="1">Character</th><th rowspan="1" colspan="4">
                <italic><tp:taxon-name><tp:taxon-name-part taxon-name-part-type="genus" reg="Solanum">S.</tp:taxon-name-part> <tp:taxon-name-part taxon-name-part-type="species" reg="watneyi">watneyi</tp:taxon-name-part></tp:taxon-name></italic>
              </th><th rowspan="1" colspan="4">
                <italic><tp:taxon-name><tp:taxon-name-part taxon-name-part-type="genus" reg="Solanum">S.</tp:taxon-name-part> <tp:taxon-name-part taxon-name-part-type="species" reg="eburneum">eburneum</tp:taxon-name-part></tp:taxon-name></italic>
              </th><th rowspan="1" colspan="4">
                <italic><tp:taxon-name><tp:taxon-name-part taxon-name-part-type="genus" reg="Solanum">S.</tp:taxon-name-part> <tp:taxon-name-part taxon-name-part-type="species" reg="diversiflorum">diversiflorum</tp:taxon-name-part></tp:taxon-name></italic>
              </th><th rowspan="1" colspan="4">
                <italic><tp:taxon-name><tp:taxon-name-part taxon-name-part-type="genus" reg="Solanum">S.</tp:taxon-name-part> <tp:taxon-name-part taxon-name-part-type="species" reg="jobsonii">jobsonii</tp:taxon-name-part></tp:taxon-name></italic>
              </th></tr><tr><th rowspan="1" colspan="1">
                <abbrev xmlns:xlink="http://www.w3.org/1999/xlink" xlink:title="associated mean" id="ABBRID0EFLAE" xlink:type="simple">M</abbrev>
              </th><th rowspan="1" colspan="1">
                <abbrev xmlns:xlink="http://www.w3.org/1999/xlink" xlink:title="standard deviation" id="ABBRID0ENLAE" xlink:type="simple">SD</abbrev>
              </th><th rowspan="1" colspan="1">
                <abbrev xmlns:xlink="http://www.w3.org/1999/xlink" xlink:title="sample size" id="ABBRID0EVLAE" xlink:type="simple">n</abbrev>
              </th><th rowspan="1" colspan="1">
                <abbrev xmlns:xlink="http://www.w3.org/1999/xlink" xlink:title="Connecting Letters" id="ABBRID0E4LAE" xlink:type="simple">CL</abbrev>
              </th><th rowspan="1" colspan="1">
                <abbrev xmlns:xlink="http://www.w3.org/1999/xlink" xlink:title="associated mean" id="ABBRID0EFMAE" xlink:type="simple">M</abbrev>
              </th><th rowspan="1" colspan="1">
                <abbrev xmlns:xlink="http://www.w3.org/1999/xlink" xlink:title="standard deviation" id="ABBRID0ENMAE" xlink:type="simple">SD</abbrev>
              </th><th rowspan="1" colspan="1">
                <abbrev xmlns:xlink="http://www.w3.org/1999/xlink" xlink:title="sample size" id="ABBRID0EVMAE" xlink:type="simple">n</abbrev>
              </th><th rowspan="1" colspan="1">
                <abbrev xmlns:xlink="http://www.w3.org/1999/xlink" xlink:title="Connecting Letters" id="ABBRID0E4MAE" xlink:type="simple">CL</abbrev>
              </th><th rowspan="1" colspan="1">
                <abbrev xmlns:xlink="http://www.w3.org/1999/xlink" xlink:title="associated mean" id="ABBRID0EFNAE" xlink:type="simple">M</abbrev>
              </th><th rowspan="1" colspan="1">
                <abbrev xmlns:xlink="http://www.w3.org/1999/xlink" xlink:title="standard deviation" id="ABBRID0ENNAE" xlink:type="simple">SD</abbrev>
              </th><th rowspan="1" colspan="1">
                <abbrev xmlns:xlink="http://www.w3.org/1999/xlink" xlink:title="sample size" id="ABBRID0EVNAE" xlink:type="simple">n</abbrev>
              </th><th rowspan="1" colspan="1">
                <abbrev xmlns:xlink="http://www.w3.org/1999/xlink" xlink:title="Connecting Letters" id="ABBRID0E4NAE" xlink:type="simple">CL</abbrev>
              </th><th rowspan="1" colspan="1">
                <abbrev xmlns:xlink="http://www.w3.org/1999/xlink" xlink:title="associated mean" id="ABBRID0EFOAE" xlink:type="simple">M</abbrev>
              </th><th rowspan="1" colspan="1">
                <abbrev xmlns:xlink="http://www.w3.org/1999/xlink" xlink:title="standard deviation" id="ABBRID0ENOAE" xlink:type="simple">SD</abbrev>
              </th><th rowspan="1" colspan="1">
                <abbrev xmlns:xlink="http://www.w3.org/1999/xlink" xlink:title="sample size" id="ABBRID0EVOAE" xlink:type="simple">n</abbrev>
              </th><th rowspan="1" colspan="1">
                <abbrev xmlns:xlink="http://www.w3.org/1999/xlink" xlink:title="Connecting Letters" id="ABBRID0E4OAE" xlink:type="simple">CL</abbrev>
              </th></tr><tr><td rowspan="1" colspan="1">Stem prickle length</td><td rowspan="1" colspan="1">0,26</td><td rowspan="1" colspan="1">0,26</td><td rowspan="1" colspan="1">25</td><td rowspan="1" colspan="1">BC</td><td rowspan="1" colspan="1">0,40</td><td rowspan="1" colspan="1">0</td><td rowspan="1" colspan="1">16</td><td rowspan="1" colspan="1">A</td><td rowspan="1" colspan="1">0,22</td><td rowspan="1" colspan="1">0,09</td><td rowspan="1" colspan="1">30</td><td rowspan="1" colspan="1">C</td><td rowspan="1" colspan="1">0,29</td><td rowspan="1" colspan="1">0,12</td><td rowspan="1" colspan="1">54</td><td rowspan="1" colspan="1">B</td></tr><tr><td rowspan="1" colspan="1">
                <bold>Internode length</bold>
              </td><td rowspan="1" colspan="1">4,01</td><td rowspan="1" colspan="1">0,98</td><td rowspan="1" colspan="1">25</td><td rowspan="1" colspan="1">A</td><td rowspan="1" colspan="1">2,16</td><td rowspan="1" colspan="1">0,67</td><td rowspan="1" colspan="1">16</td><td rowspan="1" colspan="1">B</td><td rowspan="1" colspan="1">2,23</td><td rowspan="1" colspan="1">0,91</td><td rowspan="1" colspan="1">30</td><td rowspan="1" colspan="1">B</td><td rowspan="1" colspan="1">1,48</td><td rowspan="1" colspan="1">0,51</td><td rowspan="1" colspan="1">54</td><td rowspan="1" colspan="1">C</td></tr><tr><td rowspan="1" colspan="1">Petiole length</td><td rowspan="1" colspan="1">3,36</td><td rowspan="1" colspan="1">3,36</td><td rowspan="1" colspan="1">25</td><td rowspan="1" colspan="1">A</td><td rowspan="1" colspan="1">2,68</td><td rowspan="1" colspan="1">0,80</td><td rowspan="1" colspan="1">16</td><td rowspan="1" colspan="1">B</td><td rowspan="1" colspan="1">1,03</td><td rowspan="1" colspan="1">0,53</td><td rowspan="1" colspan="1">30</td><td rowspan="1" colspan="1">C</td><td rowspan="1" colspan="1">0,82</td><td rowspan="1" colspan="1">0,39</td><td rowspan="1" colspan="1">54</td><td rowspan="1" colspan="1">C</td></tr><tr><td rowspan="1" colspan="1">
                <bold>Apical leaf length</bold>
              </td><td rowspan="1" colspan="1">12,39</td><td rowspan="1" colspan="1">2,50</td><td rowspan="1" colspan="1">25</td><td rowspan="1" colspan="1">A</td><td rowspan="1" colspan="1">11,32</td><td rowspan="1" colspan="1">0,10</td><td rowspan="1" colspan="1">16</td><td rowspan="1" colspan="1">A</td><td rowspan="1" colspan="1">2,66</td><td rowspan="1" colspan="1">0,77</td><td rowspan="1" colspan="1">25</td><td rowspan="1" colspan="1">C</td><td rowspan="1" colspan="1">5,13</td><td rowspan="1" colspan="1">1,39</td><td rowspan="1" colspan="1">35</td><td rowspan="1" colspan="1">B</td></tr><tr><td rowspan="1" colspan="1">Apical leaf width</td><td rowspan="1" colspan="1">2,47</td><td rowspan="1" colspan="1">0,65</td><td rowspan="1" colspan="1">25</td><td rowspan="1" colspan="1">A</td><td rowspan="1" colspan="1">1,41</td><td rowspan="1" colspan="1">0,41</td><td rowspan="1" colspan="1">16</td><td rowspan="1" colspan="1">B</td><td rowspan="1" colspan="1">1,61</td><td rowspan="1" colspan="1">0,41</td><td rowspan="1" colspan="1">25</td><td rowspan="1" colspan="1">B</td><td rowspan="1" colspan="1">1,48</td><td rowspan="1" colspan="1">1,17</td><td rowspan="1" colspan="1">35</td><td rowspan="1" colspan="1">B</td></tr><tr><td rowspan="1" colspan="1">
                <bold>Basal leaf length</bold>
              </td><td rowspan="1" colspan="1">16,80</td><td rowspan="1" colspan="1">3,85</td><td rowspan="1" colspan="1">25</td><td rowspan="1" colspan="1">A</td><td rowspan="1" colspan="1">13,66</td><td rowspan="1" colspan="1">1,83</td><td rowspan="1" colspan="1">16</td><td rowspan="1" colspan="1">B</td><td rowspan="1" colspan="1">5,80</td><td rowspan="1" colspan="1">1,98</td><td rowspan="1" colspan="1">25</td><td rowspan="1" colspan="1">D</td><td rowspan="1" colspan="1">9,18</td><td rowspan="1" colspan="1">1,87</td><td rowspan="1" colspan="1">29</td><td rowspan="1" colspan="1">C</td></tr><tr><td rowspan="1" colspan="1">
                <bold>Basal leaf width</bold>
              </td><td rowspan="1" colspan="1">3,97</td><td rowspan="1" colspan="1">1,15</td><td rowspan="1" colspan="1">25</td><td rowspan="1" colspan="1">B</td><td rowspan="1" colspan="1">2,03</td><td rowspan="1" colspan="1">0,88</td><td rowspan="1" colspan="1">16</td><td rowspan="1" colspan="1">D</td><td rowspan="1" colspan="1">3,24</td><td rowspan="1" colspan="1">0,91</td><td rowspan="1" colspan="1">25</td><td rowspan="1" colspan="1">C</td><td rowspan="1" colspan="1">4,94</td><td rowspan="1" colspan="1">1,62</td><td rowspan="1" colspan="1">29</td><td rowspan="1" colspan="1">A</td></tr><tr><td rowspan="1" colspan="1">Apical leaf adaxial trichome density</td><td rowspan="1" colspan="1">382,60</td><td rowspan="1" colspan="1">98,36</td><td rowspan="1" colspan="1">5</td><td rowspan="1" colspan="1">A</td><td rowspan="1" colspan="1">243,40</td><td rowspan="1" colspan="1">88,79</td><td rowspan="1" colspan="1">5</td><td rowspan="1" colspan="1">B</td><td rowspan="1" colspan="1">215,60</td><td rowspan="1" colspan="1">90,21</td><td rowspan="1" colspan="1">5</td><td rowspan="1" colspan="1">B</td><td rowspan="1" colspan="1">316,20</td><td rowspan="1" colspan="1">60,91</td><td rowspan="1" colspan="1">5</td><td rowspan="1" colspan="1">AB</td></tr><tr><td rowspan="1" colspan="1">Apical leaf abaxial trichome density</td><td rowspan="1" colspan="1">518,20</td><td rowspan="1" colspan="1">147,30</td><td rowspan="1" colspan="1">5</td><td rowspan="1" colspan="1">A</td><td rowspan="1" colspan="1">331,00</td><td rowspan="1" colspan="1">137,05</td><td rowspan="1" colspan="1">5</td><td rowspan="1" colspan="1">B</td><td rowspan="1" colspan="1">420,60</td><td rowspan="1" colspan="1">116,48</td><td rowspan="1" colspan="1">5</td><td rowspan="1" colspan="1">AB</td><td rowspan="1" colspan="1">491,60</td><td rowspan="1" colspan="1">119,88</td><td rowspan="1" colspan="1">5</td><td rowspan="1" colspan="1">AB</td></tr><tr><td rowspan="1" colspan="1">Basal leaf adaxial trichome density</td><td rowspan="1" colspan="1">--</td><td rowspan="1" colspan="1">--</td><td rowspan="1" colspan="1">--</td><td rowspan="1" colspan="1">--</td><td rowspan="1" colspan="1">--</td><td rowspan="1" colspan="1">--</td><td rowspan="1" colspan="1">--</td><td rowspan="1" colspan="1">--</td><td rowspan="1" colspan="1">28,40</td><td rowspan="1" colspan="1">3,21</td><td rowspan="1" colspan="1">5</td><td rowspan="1" colspan="1">--</td><td rowspan="1" colspan="1">42,80</td><td rowspan="1" colspan="1">10,21</td><td rowspan="1" colspan="1">5</td><td rowspan="1" colspan="1">--</td></tr><tr><td rowspan="1" colspan="1">Basal leaf abaxial trichome density</td><td rowspan="1" colspan="1">--</td><td rowspan="1" colspan="1">--</td><td rowspan="1" colspan="1">--</td><td rowspan="1" colspan="1">--</td><td rowspan="1" colspan="1">--</td><td rowspan="1" colspan="1">--</td><td rowspan="1" colspan="1">--</td><td rowspan="1" colspan="1">--</td><td rowspan="1" colspan="1">116,20</td><td rowspan="1" colspan="1">36,92</td><td rowspan="1" colspan="1">5</td><td rowspan="1" colspan="1">--</td><td rowspan="1" colspan="1">108,40</td><td rowspan="1" colspan="1">33,91</td><td rowspan="1" colspan="1">5</td><td rowspan="1" colspan="1">--</td></tr><tr><td rowspan="1" colspan="1">Apical leaf depth of lobing</td><td rowspan="1" colspan="1">0,27</td><td rowspan="1" colspan="1">0,36</td><td rowspan="1" colspan="1">10</td><td rowspan="1" colspan="1">C</td><td rowspan="1" colspan="1">0,61</td><td rowspan="1" colspan="1">0,36</td><td rowspan="1" colspan="1">20</td><td rowspan="1" colspan="1">B</td><td rowspan="1" colspan="1">0,79</td><td rowspan="1" colspan="1">0,24</td><td rowspan="1" colspan="1">15</td><td rowspan="1" colspan="1">AB</td><td rowspan="1" colspan="1">0,90</td><td rowspan="1" colspan="1">0,62</td><td rowspan="1" colspan="1">15</td><td rowspan="1" colspan="1">A</td></tr><tr><td rowspan="1" colspan="1">Basal leaf depth of lobing</td><td rowspan="1" colspan="1">--</td><td rowspan="1" colspan="1">--</td><td rowspan="1" colspan="1">--</td><td rowspan="1" colspan="1">--</td><td rowspan="1" colspan="1">--</td><td rowspan="1" colspan="1">--</td><td rowspan="1" colspan="1">--</td><td rowspan="1" colspan="1">--</td><td rowspan="1" colspan="1">1,48</td><td rowspan="1" colspan="1">0,38</td><td rowspan="1" colspan="1">15</td><td rowspan="1" colspan="1">--</td><td rowspan="1" colspan="1">2,01</td><td rowspan="1" colspan="1">0,92</td><td rowspan="1" colspan="1">15</td><td rowspan="1" colspan="1">--</td></tr><tr><td rowspan="1" colspan="1">Apical leaf surface area</td><td rowspan="1" colspan="1">10,67</td><td rowspan="1" colspan="1">6,54</td><td rowspan="1" colspan="1">25</td><td rowspan="1" colspan="1">A</td><td rowspan="1" colspan="1">3,49</td><td rowspan="1" colspan="1">2,54</td><td rowspan="1" colspan="1">25</td><td rowspan="1" colspan="1">B</td><td rowspan="1" colspan="1">2,54</td><td rowspan="1" colspan="1">1,17</td><td rowspan="1" colspan="1">25</td><td rowspan="1" colspan="1">B</td><td rowspan="1" colspan="1">3,02</td><td rowspan="1" colspan="1">1,93</td><td rowspan="1" colspan="1">25</td><td rowspan="1" colspan="1">B</td></tr><tr><td rowspan="1" colspan="1">Basal leaf surface area</td><td rowspan="1" colspan="1">--</td><td rowspan="1" colspan="1">--</td><td rowspan="1" colspan="1">--</td><td rowspan="1" colspan="1">--</td><td rowspan="1" colspan="1">--</td><td rowspan="1" colspan="1">--</td><td rowspan="1" colspan="1">--</td><td rowspan="1" colspan="1">--</td><td rowspan="1" colspan="1">9,99</td><td rowspan="1" colspan="1">4,12</td><td rowspan="1" colspan="1">25</td><td rowspan="1" colspan="1">--</td><td rowspan="1" colspan="1">19,86</td><td rowspan="1" colspan="1">7,68</td><td rowspan="1" colspan="1">25</td><td rowspan="1" colspan="1">--</td></tr><tr><td rowspan="1" colspan="1">
                <bold>Staminate corolla diameter</bold>
              </td><td rowspan="1" colspan="1">4,01</td><td rowspan="1" colspan="1">0,62</td><td rowspan="1" colspan="1">25</td><td rowspan="1" colspan="1">A</td><td rowspan="1" colspan="1">3,46</td><td rowspan="1" colspan="1">0,31</td><td rowspan="1" colspan="1">16</td><td rowspan="1" colspan="1">B</td><td rowspan="1" colspan="1">2,24</td><td rowspan="1" colspan="1">0,45</td><td rowspan="1" colspan="1">16</td><td rowspan="1" colspan="1">D</td><td rowspan="1" colspan="1">3,02</td><td rowspan="1" colspan="1">0,44</td><td rowspan="1" colspan="1">23</td><td rowspan="1" colspan="1">C</td></tr><tr><td rowspan="1" colspan="1">
                <bold>Hermaphrodite corolla diameter</bold>
              </td><td rowspan="1" colspan="1">4,75</td><td rowspan="1" colspan="1">0,58</td><td rowspan="1" colspan="1">25</td><td rowspan="1" colspan="1">A</td><td rowspan="1" colspan="1">4,03</td><td rowspan="1" colspan="1">0,35</td><td rowspan="1" colspan="1">16</td><td rowspan="1" colspan="1">B</td><td rowspan="1" colspan="1">3,00</td><td rowspan="1" colspan="1">0,37</td><td rowspan="1" colspan="1">16</td><td rowspan="1" colspan="1">D</td><td rowspan="1" colspan="1">3,58</td><td rowspan="1" colspan="1">0,50</td><td rowspan="1" colspan="1">17</td><td rowspan="1" colspan="1">C</td></tr><tr><td rowspan="1" colspan="1">
                <bold>Staminate calyx lobe length</bold>
              </td><td rowspan="1" colspan="1">1,13</td><td rowspan="1" colspan="1">0,14</td><td rowspan="1" colspan="1">7</td><td rowspan="1" colspan="1">A</td><td rowspan="1" colspan="1">--</td><td rowspan="1" colspan="1">--</td><td rowspan="1" colspan="1">--</td><td rowspan="1" colspan="1">--</td><td rowspan="1" colspan="1">0,35</td><td rowspan="1" colspan="1">0,09</td><td rowspan="1" colspan="1">15</td><td rowspan="1" colspan="1">C</td><td rowspan="1" colspan="1">0,88</td><td rowspan="1" colspan="1">0,14</td><td rowspan="1" colspan="1">10</td><td rowspan="1" colspan="1">B</td></tr><tr><td rowspan="1" colspan="1">
                <bold>Hermaphrodite calyx lobe length</bold>
              </td><td rowspan="1" colspan="1">2,23</td><td rowspan="1" colspan="1">--</td><td rowspan="1" colspan="1">1</td><td rowspan="1" colspan="1">A</td><td rowspan="1" colspan="1">--</td><td rowspan="1" colspan="1">--</td><td rowspan="1" colspan="1">--</td><td rowspan="1" colspan="1">--</td><td rowspan="1" colspan="1">0,35</td><td rowspan="1" colspan="1">0,09</td><td rowspan="1" colspan="1">6</td><td rowspan="1" colspan="1">C</td><td rowspan="1" colspan="1">1,16</td><td rowspan="1" colspan="1">0,14</td><td rowspan="1" colspan="1">14</td><td rowspan="1" colspan="1">B</td></tr><tr><td rowspan="1" colspan="1">
                <bold>Fruiting pedicel length</bold>
              </td><td rowspan="1" colspan="1">4,22</td><td rowspan="1" colspan="1">0,65</td><td rowspan="1" colspan="1">19</td><td rowspan="1" colspan="1">A</td><td rowspan="1" colspan="1">3,45</td><td rowspan="1" colspan="1">0,64</td><td rowspan="1" colspan="1">14</td><td rowspan="1" colspan="1">B</td><td rowspan="1" colspan="1">2,70</td><td rowspan="1" colspan="1">0,18</td><td rowspan="1" colspan="1">13</td><td rowspan="1" colspan="1">C</td><td rowspan="1" colspan="1">1,65</td><td rowspan="1" colspan="1">0,34</td><td rowspan="1" colspan="1">12</td><td rowspan="1" colspan="1">D</td></tr><tr><td rowspan="1" colspan="1">Fruit length</td><td rowspan="1" colspan="1">2,15</td><td rowspan="1" colspan="1">0,34</td><td rowspan="1" colspan="1">29</td><td rowspan="1" colspan="1">B</td><td rowspan="1" colspan="1">1,80</td><td rowspan="1" colspan="1">0,29</td><td rowspan="1" colspan="1">13</td><td rowspan="1" colspan="1">C</td><td rowspan="1" colspan="1">3,11</td><td rowspan="1" colspan="1">0,29</td><td rowspan="1" colspan="1">14</td><td rowspan="1" colspan="1">A</td><td rowspan="1" colspan="1">1,65</td><td rowspan="1" colspan="1">0,13</td><td rowspan="1" colspan="1">3</td><td rowspan="1" colspan="1">C</td></tr><tr><td rowspan="1" colspan="1">Fruit width</td><td rowspan="1" colspan="1">1,96</td><td rowspan="1" colspan="1">0,36</td><td rowspan="1" colspan="1">29</td><td rowspan="1" colspan="1">BC</td><td rowspan="1" colspan="1">2,20</td><td rowspan="1" colspan="1">0,41</td><td rowspan="1" colspan="1">13</td><td rowspan="1" colspan="1">B</td><td rowspan="1" colspan="1">2,92</td><td rowspan="1" colspan="1">0,35</td><td rowspan="1" colspan="1">14</td><td rowspan="1" colspan="1">A</td><td rowspan="1" colspan="1">1,68</td><td rowspan="1" colspan="1">0,28</td><td rowspan="1" colspan="1">3</td><td rowspan="1" colspan="1">C</td></tr><tr><td rowspan="1" colspan="1">Seeds per fruit</td><td rowspan="1" colspan="1">53,11</td><td rowspan="1" colspan="1">28,45</td><td rowspan="1" colspan="1">28</td><td rowspan="1" colspan="1">C</td><td rowspan="1" colspan="1">78,69</td><td rowspan="1" colspan="1">36,67</td><td rowspan="1" colspan="1">13</td><td rowspan="1" colspan="1">B</td><td rowspan="1" colspan="1">433,00</td><td rowspan="1" colspan="1">--</td><td rowspan="1" colspan="1">1</td><td rowspan="1" colspan="1">A</td><td rowspan="1" colspan="1">101,67</td><td rowspan="1" colspan="1">58,60</td><td rowspan="1" colspan="1">3</td><td rowspan="1" colspan="1">B</td></tr><tr><td rowspan="1" colspan="1">Plant height</td><td rowspan="1" colspan="1">45,85</td><td rowspan="1" colspan="1">6,90</td><td rowspan="1" colspan="1">25</td><td rowspan="1" colspan="1">A</td><td rowspan="1" colspan="1">43,62</td><td rowspan="1" colspan="1">10,86</td><td rowspan="1" colspan="1">16</td><td rowspan="1" colspan="1">AB</td><td rowspan="1" colspan="1">33,80</td><td rowspan="1" colspan="1">4,44</td><td rowspan="1" colspan="1">3</td><td rowspan="1" colspan="1">BC</td><td rowspan="1" colspan="1">34,50</td><td rowspan="1" colspan="1">6,26</td><td rowspan="1" colspan="1">7</td><td rowspan="1" colspan="1">C</td></tr><tr><td rowspan="1" colspan="1">Seed length</td><td rowspan="1" colspan="1">3,05</td><td rowspan="1" colspan="1">0,18</td><td rowspan="1" colspan="1">20</td><td rowspan="1" colspan="1">B</td><td rowspan="1" colspan="1">2,84</td><td rowspan="1" colspan="1">0,21</td><td rowspan="1" colspan="1">20</td><td rowspan="1" colspan="1">C</td><td rowspan="1" colspan="1">4,11</td><td rowspan="1" colspan="1">0,25</td><td rowspan="1" colspan="1">15</td><td rowspan="1" colspan="1">A</td><td rowspan="1" colspan="1">3,09</td><td rowspan="1" colspan="1">0,21</td><td rowspan="1" colspan="1">15</td><td rowspan="1" colspan="1">B</td></tr><tr><td rowspan="1" colspan="1">Fruit wall width</td><td rowspan="1" colspan="1">5,50</td><td rowspan="1" colspan="1">--</td><td rowspan="1" colspan="1">1</td><td rowspan="1" colspan="1"/><td rowspan="1" colspan="1">3,10</td><td rowspan="1" colspan="1">--</td><td rowspan="1" colspan="1">1</td><td rowspan="1" colspan="1"/><td rowspan="1" colspan="1">4,40</td><td rowspan="1" colspan="1">--</td><td rowspan="1" colspan="1">1</td><td rowspan="1" colspan="1"/><td rowspan="1" colspan="1">2,20</td><td rowspan="1" colspan="1">--</td><td rowspan="1" colspan="1">1</td><td rowspan="1" colspan="1"/></tr></tbody></table></table-wrap></tp:treatment-sec><ref-list><ref id="B6"><mixed-citation xmlns:xlink="http://www.w3.org/1999/xlink" xlink:type="simple">
          <person-group><name name-style="western"><surname>Cowie</surname><given-names>I</given-names></name><name name-style="western"><surname>Lewis</surname><given-names>D</given-names></name><name name-style="western"><surname>Stuckey</surname><given-names>B</given-names></name></person-group> (<year>2011</year>) <source>Flora and Vegetation Survey of Limmen National Park</source> (proposed), <publisher-loc>Northern Territory</publisher-loc>. <publisher-name>Northern Territory Herbarium, Department of Natural Resources, Environment, The Arts and Sport, Northern Territory Government</publisher-name>, Technical Report Number 20/2011D, Palmerston, <fpage>1</fpage>–<lpage>177</lpage>.</mixed-citation></ref><ref id="B1"><mixed-citation xmlns:xlink="http://www.w3.org/1999/xlink" xlink:type="simple">
          <person-group><name name-style="western"><surname>Anderson</surname><given-names>GJ</given-names></name><name name-style="western"><surname>Symon</surname><given-names>DE</given-names></name></person-group> (<year>1988</year>) <article-title>Insect foragers on <italic><tp:taxon-name><tp:taxon-name-part taxon-name-part-type="genus">Solanum</tp:taxon-name-part></tp:taxon-name></italic> flowers in Australia.</article-title> <source>Annals of the Missouri Botanical Garden</source> <volume>75</volume>: <fpage>842</fpage>–<lpage>852</lpage>. <ext-link xlink:type="simple" ext-link-type="doi" xlink:href="10.2307/2409175">https://doi.org/10.2307/2409175</ext-link></mixed-citation></ref><ref id="B16"><mixed-citation xmlns:xlink="http://www.w3.org/1999/xlink" xlink:type="simple">
          <person-group><name name-style="western"><surname>Symon</surname><given-names>DE</given-names></name></person-group> (<year>1979</year>) <article-title>Fruit diversity and dispersal in <italic><tp:taxon-name><tp:taxon-name-part taxon-name-part-type="genus">Solanum</tp:taxon-name-part></tp:taxon-name></italic> in Australia.</article-title> <source>Journal of the Adelaide Botanic Garden</source> <volume>1</volume>: <fpage>321</fpage>–<lpage>331</lpage>. <ext-link xlink:type="simple" ext-link-type="uri" xlink:href="http://www.jstor.org/stable/23872220">http://www.jstor.org/stable/23872220</ext-link></mixed-citation></ref><ref id="B9"><mixed-citation xmlns:xlink="http://www.w3.org/1999/xlink" xlink:type="simple">
          <institution xlink:type="simple">IUCN</institution> (<year>2001</year>) <source>IUCN Red List Categories and Criteria: Version 3.1</source>. <edition>Second edition</edition>. <publisher-name>Gland/Cambridge</publisher-name>. <ext-link xlink:type="simple" ext-link-type="uri" xlink:href="http://www.iucnredlist.org/technical-documents/categories-and-criteria/2001-categories-criteria">http://www.iucnredlist.org/technical-documents/categories-and-criteria/2001-categories-criteria</ext-link></mixed-citation></ref><ref id="B8"><mixed-citation xmlns:xlink="http://www.w3.org/1999/xlink" xlink:type="simple">
          <institution xlink:type="simple">The Guardian</institution> (<year>2017</year>) <source>Republicans move to sell off 3.3m acres of national land, sparking rallies</source>. <ext-link xlink:type="simple" ext-link-type="uri" xlink:href="https://www.theguardian.com/environment/2017/jan/31/public-lands-sell-congress-bureau-management-chaffetz">https://www.theguardian.com/environment/2017/jan/31/public-lands-sell-congress-bureau-management-chaffetz</ext-link> [accessed 1.2.2017]</mixed-citation></ref></ref-list></tp:taxon-treatment>
